# Supplementary material for: Cembrane Diterpenes Possessing Nonaromatic Oxacycles from the Hainan Soft Coral Sarcophyton mililatensis
Source: Int J Mol Sci. 2023 Jan 19;24(3):1979. doi: 10.3390/ijms24031979 (PMC9915928; doi:10.3390/ijms24031979)
Supplement: Supplementary file 1 [file ijms-24-01979-s001.zip]

Archive with 1 entries (1 files):
- ijms-2136998-supplementary.pdf
